# Supplementary material for: Effects of Cerebellar Repetitive Transcranial Magnetic Stimulation at Different Frequencies on Working Memory: An EEG Study
Source: CNS Neurosci Ther. 2025 Jul 16;31(7):e70491. doi: 10.1111/cns.70491 (PMC12264452; doi:10.1111/cns.70491)
Supplement: Supplementary file 1 — Appendix S1. [file CNS-31-e70491-s001.zip]

Archive with 2 entries (2 files):
- Supplementary material_1.docx
- Supplementary material_2.docx
